# Supplementary material for: Protein NS4A of ZIKV Inhibits Glycolytic Flux by Targeting Enolase-1
Source: Curr Issues Mol Biol. 2026 May 1;48(5):469. doi: 10.3390/cimb48050469 (PMC13204584; doi:10.3390/cimb48050469)
Supplement: Supplementary file 1 [file cimb-48-00469-s001.zip]

Archive with 1 entries (1 files):
- cimb-4227915-supplementary.pdf
